# Supplementary material for: In Vitro Evaluation of the Antibacterial Effect and Influence on the Bacterial Biofilm Formation of Glutamic Acid and Some Structural Analogues
Source: Antibiotics (Basel). 2025 Apr 19;14(4):415. doi: 10.3390/antibiotics14040415 (PMC12024026; doi:10.3390/antibiotics14040415)
Supplement: Supplementary file 1 [file antibiotics-14-00415-s001.zip]

Archive with 1 entries (1 files):
- antibiotics-3524121-supplementary.pdf
